# Supplementary material for: Research on the Influence Mechanism of Enterprises’ Participation in School Enterprise Cooperation Based on the Analysis Framework of Theory of Planned Behavior
Source: Front Psychol. 2022 Mar 30;13:860045. doi: 10.3389/fpsyg.2022.860045 (PMC9006935; doi:10.3389/fpsyg.2022.860045)
Supplement: Supplementary file 1 [file Data_Sheet_1.xlsx]

## Sheet: data_202202041047_0
NO	Q1_registration years	Q2_Staff size	Q3_Nature of ownership	Q4_Industry type	Q5_BEA1	Q6_BEA2	Q7_BEA3	Q8_SUN1	Q9_SUN2	Q10_SUN3	Q11_PBC1	Q12_PBC2	Q13_PBC3	Q14_PBC4	Q15_BEI1	Q16_BEI2	Q17_BEI3	Q18_COB1	Q19_COB2	Q20_COB3	Q21_POE1	Q22_POE2	Q23_POE3
1	6—9	100—199	State-owned enterprise	Manufacturing	5.0	5.0	5.0	5.0	5.0	4.0	5.0	3.0	4.0	5.0	5.0	5.0	5.0	5.0	5.0	5.0	5.0	5.0	5.0
2	10—19	£99	Hong Kong, Macao and Taiwan investment enterprises	Manufacturing	5.0	5.0	5.0	5.0	5.0	5.0	5.0	5.0	5.0	5.0	5.0	5.0	5.0	5.0	5.0	5.0	5.0	5.0	5.0
3	6—9	£99	Sole proprietorship	Construction	5.0	5.0	5.0	5.0	5.0	5.0	5.0	5.0	5.0	5.0	5.0	5.0	5.0	5.0	5.0	5.0	5.0	5.0	5.0
4	10—19	200—499	State-owned enterprise	Construction	4.0	4.0	5.0	5.0	5.0	4.0	5.0	5.0	3.0	3.0	4.0	3.0	4.0	3.0	3.0	3.0	4.0	4.0	4.0
5	10—19	³1000	Foreign enterprise	Other	4.0	4.0	4.0	2.0	1.0	1.0	3.0	3.0	3.0	4.0	3.0	4.0	4.0	5.0	5.0	5.0	3.0	4.0	3.0
6	³20	500—999	Private enterprise	Construction	5.0	5.0	5.0	5.0	5.0	5.0	5.0	5.0	5.0	5.0	5.0	5.0	5.0	5.0	5.0	5.0	5.0	5.0	5.0
7	³20	³1000	Other	Other	5.0	5.0	5.0	5.0	5.0	5.0	5.0	5.0	5.0	5.0	5.0	5.0	5.0	5.0	5.0	5.0	5.0	5.0	5.0
8	10—19	³1000	Hong Kong, Macao and Taiwan investment enterprises	Other	5.0	5.0	5.0	4.0	4.0	4.0	4.0	4.0	4.0	4.0	4.0	4.0	4.0	3.0	3.0	4.0	4.0	4.0	4.0
9	³20	³1000	Private enterprise	Other	5.0	5.0	5.0	5.0	5.0	5.0	5.0	5.0	5.0	5.0	5.0	5.0	5.0	5.0	5.0	5.0	5.0	5.0	5.0
10	³20	500—999	Private enterprise	Manufacturing	5.0	5.0	5.0	4.0	5.0	5.0	5.0	5.0	5.0	5.0	5.0	5.0	5.0	4.0	5.0	5.0	3.0	3.0	1.0
11	6—9	£99	Sole proprietorship	Other	3.0	3.0	3.0	3.0	3.0	3.0	3.0	3.0	3.0	3.0	3.0	3.0	3.0	3.0	3.0	3.0	3.0	3.0	3.0
12	6—9	£99	Sole proprietorship	Pharmaceuticals	3.0	3.0	3.0	3.0	3.0	3.0	3.0	3.0	4.0	4.0	3.0	4.0	4.0	4.0	3.0	3.0	4.0	4.0	4.0
13	6—9	£99	Sole proprietorship	Construction	4.0	3.0	3.0	4.0	4.0	3.0	4.0	4.0	3.0	4.0	4.0	4.0	4.0	4.0	4.0	3.0	4.0	4.0	4.0
14	6—9	200—499	Sole proprietorship	Commerce	5.0	5.0	5.0	5.0	5.0	5.0	5.0	5.0	5.0	5.0	5.0	5.0	5.0	5.0	5.0	5.0	5.0	5.0	5.0
15	6—9	£99	Private enterprise	Manufacturing	5.0	5.0	5.0	5.0	5.0	5.0	5.0	5.0	5.0	5.0	5.0	5.0	5.0	5.0	5.0	5.0	5.0	5.0	5.0
16	³20	500—999	State-owned enterprise	IT industry	5.0	5.0	5.0	5.0	5.0	5.0	4.0	5.0	4.0	4.0	5.0	5.0	5.0	5.0	5.0	5.0	5.0	5.0	4.0
17	10—19	200—499	Private enterprise	Other	5.0	5.0	5.0	5.0	5.0	5.0	5.0	5.0	5.0	5.0	5.0	5.0	5.0	5.0	5.0	5.0	5.0	5.0	5.0
18	10—19	100—199	Foreign enterprise	Manufacturing	4.0	4.0	4.0	3.0	3.0	3.0	3.0	3.0	3.0	2.0	2.0	4.0	3.0	1.0	1.0	3.0	3.0	3.0	3.0
19	10—19	³1000	Private enterprise	Other	4.0	4.0	4.0	4.0	2.0	4.0	5.0	4.0	3.0	3.0	4.0	3.0	3.0	3.0	3.0	3.0	3.0	4.0	3.0
20	10—19	³1000	Private enterprise	Manufacturing	4.0	4.0	4.0	3.0	3.0	3.0	5.0	5.0	5.0	5.0	5.0	5.0	5.0	5.0	5.0	5.0	4.0	3.0	3.0
21	10—19	200—499	Private enterprise	Manufacturing	4.0	4.0	4.0	3.0	4.0	4.0	5.0	4.0	4.0	5.0	5.0	5.0	5.0	4.0	4.0	5.0	5.0	5.0	4.0
22	³20	³1000	State-owned enterprise	Other	5.0	5.0	5.0	4.0	3.0	3.0	3.0	4.0	4.0	4.0	5.0	5.0	5.0	5.0	5.0	5.0	3.0	3.0	3.0
23	10—19	³1000	Sole proprietorship	Manufacturing	5.0	5.0	5.0	5.0	5.0	5.0	5.0	5.0	5.0	5.0	5.0	5.0	5.0	5.0	5.0	5.0	5.0	5.0	5.0
24	10—19	200—499	Private enterprise	Manufacturing	4.0	4.0	4.0	4.0	4.0	4.0	4.0	4.0	4.0	4.0	4.0	4.0	4.0	4.0	4.0	4.0	4.0	3.0	3.0
25	£5	£99	Private enterprise	Manufacturing	5.0	5.0	5.0	5.0	5.0	5.0	5.0	5.0	5.0	5.0	5.0	5.0	5.0	3.0	5.0	5.0	5.0	5.0	5.0
26	³20	500—999	State-owned enterprise	Commerce	5.0	5.0	5.0	5.0	5.0	5.0	5.0	5.0	5.0	5.0	4.0	4.0	5.0	3.0	3.0	4.0	4.0	4.0	4.0
27	10—19	£99	Private enterprise	Manufacturing	5.0	5.0	5.0	3.0	3.0	3.0	3.0	3.0	3.0	3.0	3.0	3.0	4.0	4.0	4.0	4.0	5.0	5.0	5.0
28	£5	£99	Private enterprise	Commerce	5.0	5.0	5.0	5.0	5.0	5.0	1.0	1.0	1.0	1.0	1.0	1.0	1.0	1.0	1.0	1.0	2.0	2.0	2.0
29	10—19	£99	Other	Other	4.0	5.0	5.0	4.0	5.0	5.0	2.0	1.0	2.0	2.0	4.0	5.0	5.0	1.0	1.0	4.0	5.0	4.0	1.0
30	£5	£99	Sole proprietorship	Commerce	5.0	5.0	5.0	5.0	5.0	5.0	5.0	5.0	5.0	5.0	5.0	5.0	5.0	5.0	5.0	5.0	5.0	3.0	2.0
31	£5	£99	Sole proprietorship	Commerce	5.0	5.0	5.0	5.0	5.0	5.0	5.0	5.0	5.0	5.0	5.0	5.0	5.0	5.0	5.0	5.0	5.0	5.0	5.0
32	£5	£99	Sole proprietorship	Construction	5.0	5.0	5.0	5.0	5.0	5.0	4.0	4.0	5.0	5.0	5.0	5.0	5.0	5.0	5.0	5.0	5.0	5.0	5.0
33	10—19	£99	Sole proprietorship	Automobile industry	5.0	5.0	5.0	4.0	4.0	4.0	4.0	4.0	4.0	4.0	4.0	4.0	4.0	3.0	3.0	4.0	4.0	4.0	2.0
34	10—19	200—499	Private enterprise	Manufacturing	5.0	5.0	5.0	5.0	5.0	5.0	5.0	5.0	5.0	5.0	5.0	5.0	5.0	4.0	2.0	4.0	4.0	4.0	5.0
35	10—19	200—499	Private enterprise	Manufacturing	4.0	4.0	4.0	4.0	4.0	4.0	4.0	4.0	4.0	4.0	4.0	4.0	4.0	4.0	4.0	4.0	4.0	4.0	4.0
36	10—19	100—199	Private enterprise	Automobile industry	5.0	5.0	5.0	5.0	5.0	5.0	5.0	5.0	5.0	5.0	5.0	5.0	5.0	4.0	4.0	5.0	5.0	5.0	5.0
37	£5	£99	Private enterprise	Other	3.0	3.0	3.0	4.0	2.0	2.0	5.0	5.0	5.0	5.0	5.0	5.0	5.0	3.0	3.0	3.0	2.0	2.0	2.0
38	10—19	£99	Sole proprietorship	Automobile industry	5.0	5.0	5.0	5.0	5.0	5.0	5.0	5.0	5.0	5.0	5.0	5.0	5.0	5.0	5.0	5.0	5.0	5.0	5.0
39	³20	£99	Private enterprise	Automobile industry	5.0	5.0	5.0	5.0	5.0	5.0	5.0	5.0	5.0	5.0	5.0	5.0	5.0	5.0	5.0	5.0	5.0	5.0	5.0
40	10—19	£99	Sole proprietorship	Automobile industry	5.0	5.0	5.0	5.0	5.0	5.0	5.0	5.0	5.0	5.0	5.0	5.0	5.0	5.0	5.0	5.0	5.0	5.0	5.0
41	10—19	£99	Private enterprise	Automobile industry	5.0	5.0	5.0	5.0	5.0	5.0	5.0	5.0	5.0	5.0	5.0	5.0	5.0	5.0	5.0	5.0	5.0	5.0	5.0
42	10—19	£99	Sole proprietorship	Manufacturing	5.0	5.0	5.0	5.0	5.0	5.0	5.0	5.0	5.0	5.0	5.0	5.0	5.0	5.0	5.0	5.0	5.0	5.0	5.0
43	³20	³1000	State-owned enterprise	Manufacturing	5.0	5.0	5.0	5.0	5.0	5.0	5.0	5.0	5.0	5.0	5.0	5.0	5.0	5.0	5.0	5.0	5.0	5.0	5.0
44	10—19	100—199	Private enterprise	Automobile industry	4.0	4.0	4.0	4.0	4.0	4.0	3.0	3.0	3.0	3.0	3.0	3.0	3.0	4.0	4.0	4.0	4.0	4.0	4.0
45	10—19	£99	Private enterprise	Automobile industry	5.0	5.0	5.0	5.0	5.0	5.0	5.0	5.0	5.0	5.0	5.0	5.0	5.0	5.0	5.0	5.0	5.0	5.0	5.0
46	10—19	£99	Private enterprise	Automobile industry	5.0	5.0	5.0	5.0	5.0	5.0	5.0	5.0	5.0	5.0	5.0	5.0	5.0	5.0	5.0	5.0	5.0	5.0	5.0
47	³20	£99	Sole proprietorship	Manufacturing	5.0	5.0	5.0	5.0	5.0	5.0	5.0	5.0	5.0	5.0	5.0	5.0	5.0	5.0	5.0	5.0	5.0	5.0	5.0
48	£5	200—499	Private enterprise	Automobile industry	5.0	5.0	5.0	5.0	5.0	5.0	5.0	5.0	5.0	5.0	5.0	5.0	5.0	5.0	5.0	5.0	5.0	5.0	5.0
49	£5	200—499	Private enterprise	Automobile industry	5.0	5.0	5.0	5.0	5.0	5.0	5.0	5.0	5.0	5.0	5.0	5.0	5.0	5.0	5.0	5.0	5.0	5.0	5.0
50	10—19	£99	Private enterprise	Automobile industry	5.0	5.0	5.0	5.0	5.0	5.0	5.0	5.0	5.0	5.0	5.0	5.0	5.0	5.0	5.0	5.0	5.0	5.0	5.0
51	10—19	£99	Private enterprise	Automobile industry	5.0	5.0	5.0	5.0	5.0	5.0	5.0	5.0	5.0	5.0	5.0	5.0	5.0	5.0	5.0	5.0	5.0	5.0	5.0
52	10—19	100—199	Private enterprise	Automobile industry	5.0	5.0	5.0	5.0	5.0	5.0	5.0	5.0	5.0	5.0	5.0	5.0	5.0	5.0	5.0	5.0	5.0	5.0	5.0
53	³20	³1000	Private enterprise	Automobile industry	5.0	5.0	5.0	5.0	5.0	5.0	5.0	5.0	5.0	5.0	5.0	5.0	5.0	5.0	5.0	5.0	5.0	5.0	5.0
54	10—19	100—199	Sole proprietorship	Automobile industry	5.0	5.0	5.0	5.0	5.0	5.0	5.0	5.0	5.0	5.0	5.0	5.0	5.0	5.0	5.0	5.0	5.0	5.0	5.0
55	£5	³1000	Sole proprietorship	Manufacturing	5.0	5.0	5.0	5.0	5.0	5.0	5.0	5.0	3.0	5.0	5.0	5.0	5.0	5.0	5.0	5.0	5.0	5.0	3.0
56	£5	£99	Sole proprietorship	Construction	5.0	5.0	5.0	5.0	5.0	5.0	5.0	5.0	5.0	5.0	5.0	5.0	5.0	5.0	5.0	5.0	5.0	5.0	5.0
57	£5	£99	Other	Manufacturing	5.0	5.0	5.0	5.0	5.0	5.0	5.0	5.0	5.0	5.0	5.0	5.0	5.0	5.0	5.0	5.0	5.0	5.0	5.0
58	£5	200—499	Private enterprise	Manufacturing	4.0	4.0	4.0	4.0	4.0	4.0	4.0	4.0	4.0	4.0	4.0	4.0	4.0	4.0	4.0	4.0	4.0	4.0	4.0
59	£5	£99	State-owned enterprise	Commerce	5.0	4.0	4.0	5.0	5.0	5.0	5.0	5.0	5.0	5.0	5.0	5.0	5.0	5.0	5.0	5.0	5.0	5.0	5.0
60	£5	£99	State-owned enterprise	Other	5.0	5.0	5.0	5.0	5.0	5.0	4.0	5.0	5.0	4.0	5.0	5.0	5.0	5.0	5.0	5.0	5.0	4.0	4.0
61	£5	£99	Private enterprise	Other	5.0	5.0	5.0	4.0	3.0	4.0	4.0	3.0	3.0	4.0	4.0	4.0	4.0	4.0	4.0	4.0	4.0	3.0	4.0
62	10—19	£99	State-owned enterprise	Other	5.0	5.0	5.0	5.0	5.0	5.0	4.0	4.0	4.0	4.0	4.0	4.0	4.0	4.0	4.0	4.0	5.0	4.0	4.0
63	£5	£99	State-owned enterprise	Other	4.0	4.0	4.0	4.0	4.0	4.0	4.0	4.0	4.0	4.0	4.0	4.0	4.0	4.0	4.0	4.0	4.0	4.0	4.0
64	£5	£99	State-owned enterprise	Commerce	5.0	5.0	5.0	5.0	5.0	5.0	4.0	3.0	3.0	5.0	5.0	5.0	5.0	4.0	3.0	5.0	5.0	5.0	5.0
65	£5	£99	State-owned enterprise	Other	5.0	5.0	5.0	5.0	5.0	5.0	4.0	5.0	5.0	5.0	5.0	5.0	5.0	5.0	3.0	5.0	5.0	5.0	5.0
66	£5	£99	State-owned enterprise	Commerce	5.0	5.0	5.0	5.0	5.0	5.0	5.0	5.0	5.0	5.0	5.0	5.0	5.0	5.0	5.0	5.0	5.0	5.0	5.0
67	10—19	£99	Private enterprise	Other	5.0	5.0	5.0	5.0	5.0	5.0	5.0	5.0	5.0	5.0	5.0	5.0	5.0	5.0	5.0	5.0	5.0	5.0	5.0
68	10—19	£99	Hong Kong, Macao and Taiwan investment enterprises	Manufacturing	4.0	4.0	4.0	3.0	3.0	3.0	3.0	3.0	3.0	3.0	3.0	3.0	3.0	3.0	3.0	3.0	3.0	3.0	3.0
69	³20	£99	Foreign enterprise	Manufacturing	4.0	4.0	4.0	4.0	4.0	4.0	4.0	4.0	4.0	4.0	4.0	4.0	4.0	3.0	3.0	3.0	4.0	4.0	3.0
70	6—9	100—199	Sole proprietorship	Other	4.0	4.0	4.0	4.0	4.0	4.0	4.0	4.0	4.0	4.0	4.0	4.0	4.0	4.0	4.0	4.0	4.0	4.0	4.0
71	10—19	£99	Hong Kong, Macao and Taiwan investment enterprises	Manufacturing	3.0	3.0	3.0	3.0	3.0	3.0	3.0	3.0	3.0	3.0	3.0	3.0	3.0	3.0	3.0	3.0	3.0	3.0	3.0
72	10—19	£99	Other	Pharmaceuticals	4.0	4.0	4.0	4.0	4.0	4.0	5.0	5.0	5.0	5.0	5.0	5.0	5.0	4.0	4.0	4.0	3.0	3.0	3.0
73	£5	£99	Private enterprise	Manufacturing	5.0	5.0	5.0	5.0	5.0	5.0	5.0	5.0	5.0	5.0	5.0	5.0	5.0	5.0	5.0	5.0	5.0	5.0	5.0
74	³20	£99	Hong Kong, Macao and Taiwan investment enterprises	Manufacturing	5.0	5.0	5.0	5.0	5.0	5.0	5.0	5.0	5.0	5.0	5.0	5.0	5.0	5.0	5.0	5.0	5.0	5.0	5.0
75	³20	£99	Hong Kong, Macao and Taiwan investment enterprises	Manufacturing	5.0	5.0	5.0	5.0	5.0	5.0	5.0	5.0	5.0	5.0	5.0	5.0	5.0	5.0	5.0	5.0	5.0	5.0	5.0
76	10—19	£99	Other	Manufacturing	5.0	5.0	5.0	5.0	5.0	5.0	5.0	5.0	5.0	5.0	5.0	5.0	5.0	5.0	5.0	5.0	5.0	5.0	5.0
77	£5	£99	Sole proprietorship	Construction	5.0	5.0	5.0	5.0	5.0	5.0	5.0	5.0	5.0	5.0	5.0	5.0	5.0	5.0	5.0	5.0	5.0	5.0	5.0
78	³20	³1000	Private enterprise	Manufacturing	5.0	5.0	5.0	4.0	4.0	3.0	5.0	5.0	5.0	5.0	5.0	4.0	5.0	5.0	5.0	5.0	5.0	5.0	4.0
79	6—9	£99	Private enterprise	Manufacturing	3.0	3.0	3.0	3.0	3.0	3.0	3.0	3.0	3.0	3.0	3.0	3.0	3.0	3.0	3.0	3.0	3.0	3.0	3.0
80	10—19	£99	Hong Kong, Macao and Taiwan investment enterprises	Manufacturing	2.0	2.0	2.0	3.0	3.0	3.0	2.0	2.0	2.0	2.0	1.0	1.0	1.0	1.0	1.0	1.0	1.0	1.0	1.0
81	£5	100—199	Private enterprise	Pharmaceuticals	5.0	5.0	5.0	5.0	5.0	5.0	5.0	5.0	5.0	5.0	5.0	5.0	5.0	5.0	5.0	5.0	5.0	5.0	5.0
82	10—19	£99	Hong Kong, Macao and Taiwan investment enterprises	Manufacturing	5.0	5.0	5.0	5.0	5.0	5.0	5.0	5.0	5.0	5.0	5.0	5.0	5.0	5.0	5.0	5.0	5.0	5.0	5.0
83	10—19	£99	Hong Kong, Macao and Taiwan investment enterprises	Manufacturing	5.0	5.0	5.0	3.0	5.0	5.0	4.0	3.0	2.0	3.0	3.0	4.0	4.0	1.0	1.0	1.0	3.0	2.0	2.0
84	10—19	£99	Foreign enterprise	Manufacturing	5.0	5.0	5.0	3.0	3.0	3.0	3.0	3.0	3.0	3.0	3.0	3.0	3.0	2.0	2.0	2.0	3.0	3.0	3.0
85	10—19	£99	Hong Kong, Macao and Taiwan investment enterprises	Manufacturing	5.0	5.0	5.0	5.0	4.0	3.0	4.0	3.0	4.0	3.0	4.0	4.0	3.0	3.0	3.0	4.0	3.0	3.0	3.0
86	10—19	100—199	Private enterprise	Pharmaceuticals	5.0	5.0	5.0	5.0	5.0	5.0	5.0	5.0	5.0	5.0	5.0	5.0	5.0	5.0	5.0	5.0	5.0	5.0	5.0
87	£5	£99	Private enterprise	Manufacturing	5.0	5.0	5.0	5.0	5.0	5.0	5.0	5.0	5.0	5.0	5.0	5.0	5.0	5.0	5.0	5.0	5.0	5.0	5.0
88	£5	£99	Sole proprietorship	Manufacturing	5.0	5.0	5.0	5.0	5.0	5.0	5.0	5.0	5.0	5.0	5.0	5.0	5.0	1.0	1.0	1.0	5.0	5.0	5.0
89	£5	£99	Sole proprietorship	Manufacturing	5.0	5.0	5.0	5.0	5.0	5.0	3.0	5.0	5.0	5.0	5.0	5.0	5.0	3.0	3.0	5.0	5.0	3.0	3.0
90	6—9	£99	Sole proprietorship	Pharmaceuticals	5.0	5.0	5.0	5.0	5.0	5.0	5.0	5.0	5.0	5.0	5.0	5.0	5.0	5.0	5.0	5.0	5.0	5.0	5.0
91	10—19	500—999	State-owned enterprise	Pharmaceuticals	5.0	5.0	5.0	4.0	4.0	3.0	4.0	4.0	4.0	4.0	5.0	5.0	5.0	4.0	4.0	4.0	4.0	3.0	2.0
92	³20	³1000	Private enterprise	Manufacturing	5.0	5.0	5.0	5.0	5.0	5.0	5.0	5.0	5.0	5.0	5.0	5.0	5.0	5.0	5.0	5.0	5.0	5.0	5.0
93	10—19	£99	Private enterprise	Manufacturing	5.0	5.0	5.0	4.0	4.0	4.0	4.0	4.0	4.0	4.0	4.0	4.0	4.0	4.0	4.0	4.0	4.0	4.0	3.0
94	10—19	³1000	Foreign enterprise	Automobile industry	5.0	5.0	5.0	5.0	5.0	5.0	5.0	5.0	5.0	5.0	5.0	5.0	5.0	5.0	5.0	5.0	5.0	5.0	5.0
95	³20	100—199	Private enterprise	Pharmaceuticals	5.0	5.0	5.0	4.0	5.0	5.0	4.0	5.0	4.0	4.0	5.0	4.0	4.0	5.0	5.0	5.0	4.0	5.0	5.0
96	£5	200—499	Foreign enterprise	Manufacturing	5.0	5.0	5.0	5.0	5.0	5.0	5.0	5.0	5.0	5.0	5.0	5.0	5.0	5.0	5.0	5.0	5.0	5.0	5.0
97	10—19	£99	Hong Kong, Macao and Taiwan investment enterprises	Manufacturing	5.0	5.0	5.0	5.0	5.0	5.0	5.0	5.0	5.0	5.0	5.0	5.0	5.0	5.0	5.0	5.0	5.0	5.0	5.0
98	10—19	100—199	Private enterprise	Pharmaceuticals	2.0	2.0	3.0	2.0	3.0	3.0	3.0	3.0	3.0	4.0	5.0	5.0	4.0	4.0	3.0	4.0	4.0	4.0	2.0
99	³20	£99	Private enterprise	Manufacturing	5.0	5.0	5.0	5.0	5.0	5.0	5.0	5.0	5.0	5.0	5.0	5.0	5.0	5.0	3.0	5.0	5.0	5.0	5.0
100	10—19	£99	Hong Kong, Macao and Taiwan investment enterprises	Manufacturing	4.0	4.0	4.0	4.0	4.0	4.0	4.0	4.0	4.0	4.0	4.0	4.0	4.0	4.0	4.0	4.0	4.0	4.0	4.0
101	£5	£99	Sole proprietorship	Manufacturing	5.0	5.0	5.0	5.0	5.0	5.0	5.0	5.0	5.0	5.0	5.0	5.0	5.0	5.0	5.0	5.0	5.0	5.0	5.0
102	6—9	200—499	Private enterprise	Manufacturing	5.0	5.0	5.0	4.0	4.0	4.0	4.0	4.0	4.0	4.0	4.0	4.0	4.0	4.0	4.0	4.0	4.0	4.0	4.0
103	£5	500—999	Private enterprise	Manufacturing	5.0	5.0	5.0	5.0	4.0	4.0	5.0	4.0	4.0	5.0	4.0	5.0	5.0	5.0	5.0	5.0	5.0	4.0	4.0
104	£5	£99	Private enterprise	Construction	4.0	4.0	5.0	5.0	4.0	4.0	4.0	4.0	4.0	4.0	4.0	4.0	4.0	4.0	4.0	4.0	4.0	4.0	4.0
105	10—19	£99	State-owned enterprise	Pharmaceuticals	5.0	5.0	5.0	4.0	3.0	3.0	5.0	5.0	5.0	5.0	5.0	5.0	5.0	5.0	5.0	5.0	5.0	5.0	5.0
106	6—9	£99	Private enterprise	Manufacturing	5.0	5.0	5.0	5.0	5.0	5.0	3.0	5.0	5.0	5.0	5.0	5.0	5.0	5.0	2.0	5.0	5.0	5.0	5.0
107	6—9	100—199	State-owned enterprise	Construction	4.0	5.0	5.0	4.0	4.0	5.0	5.0	5.0	5.0	4.0	4.0	5.0	5.0	5.0	1.0	4.0	5.0	5.0	5.0
108	£5	£99	Private enterprise	Pharmaceuticals	5.0	5.0	5.0	5.0	5.0	5.0	3.0	3.0	3.0	3.0	3.0	3.0	3.0	3.0	2.0	3.0	4.0	2.0	4.0
109	³20	³1000	State-owned enterprise	Pharmaceuticals	5.0	5.0	5.0	5.0	5.0	5.0	5.0	5.0	5.0	5.0	5.0	5.0	5.0	5.0	4.0	5.0	5.0	4.0	4.0
110	6—9	£99	Private enterprise	Manufacturing	5.0	5.0	5.0	5.0	5.0	5.0	5.0	3.0	5.0	5.0	5.0	5.0	5.0	5.0	5.0	5.0	5.0	5.0	5.0
111	10—19	£99	Private enterprise	Pharmaceuticals	5.0	5.0	5.0	5.0	5.0	5.0	5.0	5.0	5.0	5.0	5.0	5.0	5.0	5.0	5.0	5.0	5.0	5.0	5.0
112	³20	200—499	Other	Pharmaceuticals	3.0	3.0	3.0	3.0	3.0	3.0	3.0	3.0	3.0	3.0	3.0	5.0	5.0	5.0	5.0	5.0	5.0	5.0	5.0
113	6—9	100—199	Private enterprise	IT industry	4.0	3.0	3.0	3.0	1.0	3.0	3.0	3.0	3.0	3.0	3.0	3.0	3.0	3.0	3.0	3.0	3.0	3.0	3.0
114	10—19	£99	Private enterprise	Pharmaceuticals	5.0	5.0	5.0	5.0	5.0	5.0	3.0	3.0	5.0	5.0	5.0	5.0	5.0	3.0	3.0	3.0	5.0	3.0	3.0
115	£5	£99	Other	Pharmaceuticals	5.0	5.0	5.0	4.0	4.0	5.0	4.0	4.0	4.0	5.0	5.0	5.0	5.0	5.0	5.0	5.0	5.0	5.0	4.0
116	10—19	£99	Sole proprietorship	Pharmaceuticals	5.0	5.0	5.0	5.0	5.0	5.0	3.0	3.0	5.0	5.0	5.0	5.0	5.0	5.0	5.0	5.0	5.0	5.0	5.0
117	10—19	³1000	Foreign enterprise	Pharmaceuticals	5.0	5.0	5.0	5.0	5.0	5.0	5.0	5.0	5.0	5.0	5.0	5.0	5.0	5.0	5.0	5.0	5.0	5.0	5.0
118	10—19	³1000	State-owned enterprise	Pharmaceuticals	5.0	5.0	5.0	5.0	5.0	5.0	4.0	4.0	4.0	4.0	4.0	4.0	4.0	3.0	3.0	3.0	4.0	4.0	4.0
119	10—19	100—199	Sole proprietorship	Manufacturing	4.0	4.0	4.0	4.0	4.0	5.0	3.0	3.0	3.0	4.0	4.0	4.0	4.0	1.0	1.0	3.0	3.0	2.0	1.0
120	6—9	£99	Sole proprietorship	Commerce	5.0	5.0	5.0	5.0	5.0	5.0	1.0	1.0	1.0	1.0	5.0	5.0	5.0	5.0	5.0	5.0	5.0	5.0	5.0
121	10—19	200—499	Foreign enterprise	Automobile industry	4.0	4.0	4.0	4.0	3.0	4.0	4.0	3.0	3.0	4.0	5.0	5.0	5.0	5.0	5.0	5.0	5.0	5.0	3.0
122	£5	£99	State-owned enterprise	Construction	5.0	5.0	5.0	5.0	5.0	5.0	4.0	4.0	4.0	5.0	5.0	5.0	5.0	5.0	5.0	5.0	5.0	5.0	5.0
123	³20	³1000	Private enterprise	Manufacturing	5.0	5.0	5.0	5.0	5.0	5.0	5.0	4.0	5.0	5.0	5.0	5.0	5.0	4.0	4.0	5.0	5.0	4.0	4.0
124	³20	100—199	State-owned enterprise	Commerce	4.0	4.0	4.0	1.0	4.0	4.0	1.0	1.0	1.0	3.0	4.0	3.0	4.0	2.0	2.0	3.0	4.0	4.0	2.0
125	£5	£99	Sole proprietorship	Manufacturing	5.0	5.0	5.0	5.0	5.0	5.0	5.0	5.0	5.0	5.0	5.0	5.0	5.0	1.0	1.0	5.0	5.0	1.0	1.0
126	6—9	³1000	Other	Manufacturing	5.0	5.0	5.0	5.0	5.0	5.0	5.0	5.0	5.0	5.0	5.0	5.0	5.0	5.0	5.0	5.0	5.0	5.0	5.0
127	10—19	£99	Private enterprise	IT industry	5.0	5.0	5.0	5.0	5.0	5.0	5.0	5.0	5.0	5.0	5.0	5.0	5.0	5.0	5.0	5.0	5.0	5.0	5.0
128	³20	³1000	Private enterprise	Manufacturing	2.0	2.0	2.0	3.0	3.0	4.0	3.0	3.0	3.0	3.0	3.0	3.0	3.0	4.0	4.0	4.0	4.0	4.0	4.0
129	6—9	£99	Private enterprise	Pharmaceuticals	3.0	4.0	4.0	3.0	4.0	4.0	2.0	3.0	2.0	2.0	2.0	4.0	3.0	1.0	1.0	2.0	4.0	4.0	5.0
130	10—19	³1000	Private enterprise	Manufacturing	5.0	5.0	4.0	4.0	3.0	2.0	3.0	3.0	3.0	4.0	4.0	4.0	4.0	2.0	2.0	5.0	3.0	2.0	3.0
131	10—19	£99	Foreign enterprise	Commerce	4.0	4.0	4.0	3.0	4.0	5.0	4.0	3.0	2.0	2.0	3.0	3.0	3.0	3.0	3.0	3.0	5.0	5.0	5.0
132	£5	£99	Sole proprietorship	Commerce	2.0	5.0	5.0	4.0	4.0	4.0	4.0	4.0	4.0	4.0	4.0	4.0	4.0	4.0	4.0	4.0	4.0	4.0	4.0
133	10—19	£99	Private enterprise	Manufacturing	5.0	5.0	5.0	4.0	4.0	3.0	4.0	4.0	4.0	4.0	5.0	5.0	5.0	5.0	5.0	5.0	5.0	5.0	5.0
134	£5	£99	Private enterprise	IT industry	5.0	5.0	5.0	5.0	3.0	3.0	5.0	5.0	5.0	5.0	5.0	5.0	5.0	5.0	5.0	5.0	5.0	5.0	5.0
135	³20	500—999	State-owned enterprise	Manufacturing	5.0	5.0	5.0	5.0	5.0	5.0	5.0	5.0	5.0	5.0	5.0	5.0	5.0	5.0	5.0	5.0	5.0	5.0	5.0
136	³20	³1000	Private enterprise	Manufacturing	5.0	5.0	4.0	3.0	3.0	3.0	4.0	4.0	4.0	3.0	3.0	3.0	3.0	3.0	3.0	3.0	3.0	3.0	3.0
137	6—9	£99	Foreign enterprise	Manufacturing	5.0	5.0	5.0	5.0	5.0	5.0	5.0	5.0	5.0	5.0	5.0	5.0	5.0	4.0	4.0	4.0	5.0	5.0	4.0
138	£5	³1000	Foreign enterprise	Pharmaceuticals	5.0	5.0	5.0	5.0	5.0	5.0	5.0	5.0	5.0	5.0	5.0	5.0	5.0	5.0	5.0	5.0	5.0	5.0	5.0
139	£5	£99	Hong Kong, Macao and Taiwan investment enterprises	Pharmaceuticals	5.0	5.0	5.0	5.0	5.0	4.0	5.0	4.0	5.0	5.0	5.0	5.0	4.0	5.0	5.0	5.0	5.0	5.0	4.0
140	6—9	100—199	State-owned enterprise	Automobile industry	4.0	3.0	3.0	4.0	2.0	2.0	2.0	1.0	2.0	3.0	4.0	5.0	5.0	2.0	2.0	4.0	5.0	5.0	2.0
141	6—9	100—199	State-owned enterprise	Automobile industry	4.0	3.0	3.0	4.0	2.0	2.0	2.0	1.0	2.0	3.0	4.0	5.0	5.0	2.0	2.0	4.0	5.0	5.0	2.0
142	³20	100—199	State-owned enterprise	IT industry	3.0	3.0	3.0	3.0	3.0	3.0	3.0	3.0	3.0	3.0	3.0	3.0	3.0	3.0	3.0	3.0	3.0	3.0	3.0
143	10—19	³1000	Hong Kong, Macao and Taiwan investment enterprises	Manufacturing	5.0	4.0	4.0	4.0	4.0	4.0	4.0	4.0	4.0	4.0	4.0	4.0	4.0	4.0	4.0	4.0	4.0	4.0	4.0
144	10—19	³1000	Foreign enterprise	Manufacturing	5.0	5.0	5.0	5.0	5.0	5.0	5.0	5.0	5.0	5.0	5.0	5.0	5.0	5.0	5.0	5.0	5.0	5.0	5.0
145	³20	500—999	State-owned enterprise	Pharmaceuticals	3.0	3.0	3.0	3.0	3.0	3.0	3.0	3.0	3.0	4.0	3.0	3.0	3.0	3.0	3.0	3.0	3.0	3.0	3.0
146	10—19	200—499	Private enterprise	Manufacturing	5.0	5.0	5.0	5.0	5.0	5.0	5.0	5.0	5.0	5.0	5.0	5.0	5.0	5.0	3.0	5.0	5.0	5.0	5.0
147	£5	£99	Private enterprise	IT industry	5.0	5.0	5.0	5.0	5.0	5.0	5.0	5.0	5.0	5.0	5.0	5.0	5.0	5.0	5.0	5.0	5.0	5.0	5.0
148	10—19	100—199	State-owned enterprise	Pharmaceuticals	2.0	3.0	2.0	3.0	3.0	3.0	3.0	4.0	4.0	4.0	3.0	3.0	3.0	3.0	3.0	3.0	3.0	3.0	3.0
149	³20	500—999	State-owned enterprise	Manufacturing	3.0	4.0	4.0	4.0	4.0	4.0	3.0	4.0	4.0	4.0	4.0	4.0	3.0	4.0	4.0	3.0	3.0	4.0	3.0
150	£5	£99	Private enterprise	Pharmaceuticals	5.0	5.0	5.0	3.0	3.0	4.0	5.0	5.0	5.0	5.0	5.0	5.0	5.0	5.0	5.0	5.0	5.0	5.0	3.0
151	10—19	£99	Sole proprietorship	Manufacturing	5.0	5.0	5.0	5.0	5.0	5.0	5.0	5.0	5.0	5.0	5.0	5.0	5.0	5.0	5.0	5.0	5.0	5.0	5.0
152	£5	£99	Foreign enterprise	Manufacturing	4.0	5.0	5.0	4.0	3.0	3.0	4.0	4.0	4.0	4.0	4.0	4.0	4.0	4.0	4.0	4.0	5.0	5.0	4.0
153	³20	³1000	State-owned enterprise	Pharmaceuticals	5.0	5.0	5.0	5.0	5.0	5.0	5.0	5.0	5.0	5.0	5.0	5.0	5.0	5.0	5.0	5.0	5.0	5.0	5.0
154	10—19	£99	Private enterprise	Manufacturing	3.0	3.0	3.0	4.0	4.0	3.0	4.0	4.0	4.0	4.0	3.0	3.0	3.0	2.0	5.0	3.0	2.0	2.0	1.0
155	10—19	500—999	State-owned enterprise	Pharmaceuticals	5.0	5.0	5.0	5.0	5.0	5.0	5.0	5.0	5.0	5.0	5.0	5.0	5.0	5.0	5.0	5.0	5.0	5.0	5.0
156	³20	100—199	Private enterprise	Manufacturing	5.0	5.0	5.0	5.0	5.0	5.0	5.0	5.0	5.0	5.0	3.0	5.0	5.0	5.0	5.0	5.0	5.0	5.0	5.0
157	£5	200—499	Private enterprise	Pharmaceuticals	4.0	4.0	4.0	4.0	4.0	4.0	3.0	3.0	4.0	4.0	4.0	4.0	3.0	4.0	4.0	4.0	3.0	3.0	3.0
158	10—19	£99	Private enterprise	Manufacturing	5.0	5.0	5.0	5.0	5.0	5.0	5.0	5.0	5.0	5.0	5.0	5.0	5.0	3.0	3.0	3.0	4.0	4.0	4.0
159	10—19	³1000	Hong Kong, Macao and Taiwan investment enterprises	Manufacturing	5.0	5.0	5.0	5.0	5.0	5.0	5.0	5.0	5.0	5.0	5.0	5.0	5.0	5.0	5.0	5.0	5.0	5.0	5.0
160	£5	£99	Other	Pharmaceuticals	5.0	5.0	5.0	5.0	5.0	5.0	5.0	5.0	5.0	5.0	5.0	5.0	5.0	5.0	5.0	5.0	5.0	5.0	5.0
161	³20	100—199	Private enterprise	Construction	5.0	5.0	5.0	5.0	5.0	5.0	5.0	5.0	5.0	5.0	5.0	5.0	5.0	5.0	5.0	5.0	5.0	5.0	5.0
162	10—19	100—199	State-owned enterprise	Pharmaceuticals	5.0	5.0	5.0	5.0	5.0	5.0	5.0	5.0	5.0	5.0	5.0	5.0	5.0	5.0	5.0	5.0	5.0	5.0	5.0
163	£5	100—199	State-owned enterprise	Construction	5.0	5.0	5.0	5.0	5.0	5.0	5.0	5.0	5.0	5.0	5.0	5.0	5.0	5.0	5.0	5.0	5.0	5.0	5.0
164	10—19	200—499	Foreign enterprise	Manufacturing	5.0	5.0	5.0	5.0	5.0	5.0	5.0	5.0	5.0	5.0	5.0	5.0	5.0	5.0	5.0	5.0	5.0	5.0	5.0
165	6—9	£99	Sole proprietorship	Automobile industry	3.0	3.0	3.0	3.0	4.0	3.0	3.0	3.0	3.0	3.0	3.0	3.0	3.0	1.0	2.0	3.0	2.0	3.0	3.0
166	³20	200—499	Other	Manufacturing	3.0	4.0	4.0	4.0	4.0	4.0	3.0	3.0	3.0	3.0	3.0	3.0	3.0	3.0	3.0	3.0	3.0	3.0	3.0
167	10—19	200—499	Foreign enterprise	Manufacturing	4.0	5.0	5.0	4.0	4.0	4.0	4.0	4.0	5.0	5.0	5.0	5.0	5.0	5.0	5.0	5.0	5.0	5.0	5.0
168	£5	£99	Other	Pharmaceuticals	4.0	4.0	4.0	4.0	4.0	4.0	4.0	4.0	4.0	4.0	4.0	4.0	4.0	4.0	4.0	4.0	4.0	4.0	4.0
169	6—9	£99	Private enterprise	Commerce	5.0	5.0	5.0	5.0	5.0	5.0	5.0	5.0	5.0	5.0	5.0	5.0	5.0	5.0	5.0	5.0	5.0	5.0	5.0
170	³20	100—199	State-owned enterprise	Construction	3.0	3.0	3.0	3.0	3.0	3.0	3.0	3.0	3.0	3.0	3.0	3.0	3.0	3.0	3.0	3.0	3.0	3.0	3.0
171	³20	500—999	Other	Manufacturing	5.0	5.0	5.0	5.0	5.0	5.0	5.0	5.0	5.0	5.0	5.0	5.0	5.0	5.0	5.0	5.0	5.0	5.0	5.0
172	£5	£99	Other	Pharmaceuticals	5.0	5.0	5.0	5.0	5.0	5.0	5.0	5.0	5.0	5.0	5.0	5.0	5.0	5.0	5.0	5.0	5.0	5.0	5.0
173	£5	£99	Other	Pharmaceuticals	5.0	5.0	5.0	5.0	5.0	5.0	5.0	5.0	5.0	5.0	5.0	5.0	5.0	5.0	5.0	5.0	5.0	5.0	5.0
174	£5	£99	Sole proprietorship	Pharmaceuticals	2.0	5.0	5.0	3.0	3.0	3.0	3.0	3.0	3.0	3.0	3.0	3.0	3.0	3.0	3.0	3.0	3.0	3.0	3.0
175	³20	³1000	Other	Pharmaceuticals	5.0	5.0	5.0	5.0	4.0	5.0	3.0	4.0	4.0	5.0	4.0	4.0	5.0	5.0	5.0	5.0	5.0	5.0	5.0
176	£5	£99	Private enterprise	Construction	3.0	3.0	4.0	3.0	5.0	5.0	1.0	3.0	3.0	3.0	1.0	1.0	1.0	1.0	1.0	1.0	3.0	1.0	3.0
177	10—19	£99	Sole proprietorship	Construction	5.0	5.0	5.0	5.0	5.0	5.0	3.0	5.0	5.0	5.0	5.0	5.0	5.0	3.0	3.0	3.0	3.0	3.0	3.0
178	³20	500—999	Sole proprietorship	Manufacturing	5.0	5.0	5.0	5.0	5.0	5.0	3.0	3.0	3.0	3.0	3.0	3.0	3.0	3.0	3.0	3.0	5.0	5.0	3.0
179	10—19	100—199	Private enterprise	Manufacturing	3.0	3.0	3.0	2.0	2.0	2.0	2.0	3.0	2.0	2.0	3.0	3.0	3.0	1.0	1.0	1.0	1.0	1.0	1.0
180	6—9	200—499	State-owned enterprise	Pharmaceuticals	5.0	5.0	5.0	5.0	5.0	5.0	5.0	5.0	5.0	5.0	5.0	5.0	5.0	5.0	5.0	5.0	5.0	5.0	5.0
181	10—19	³1000	Foreign enterprise	Pharmaceuticals	5.0	5.0	5.0	5.0	5.0	5.0	5.0	5.0	5.0	5.0	5.0	5.0	5.0	5.0	5.0	5.0	5.0	5.0	5.0
182	³20	³1000	Private enterprise	Manufacturing	5.0	5.0	5.0	5.0	5.0	5.0	5.0	5.0	5.0	5.0	5.0	5.0	5.0	5.0	5.0	5.0	5.0	5.0	5.0
183	³20	³1000	State-owned enterprise	Pharmaceuticals	5.0	5.0	5.0	5.0	4.0	4.0	5.0	5.0	5.0	5.0	5.0	5.0	5.0	5.0	5.0	5.0	5.0	5.0	5.0
184	£5	£99	Private enterprise	Manufacturing	5.0	5.0	5.0	5.0	5.0	5.0	3.0	3.0	3.0	4.0	5.0	5.0	5.0	3.0	3.0	5.0	5.0	5.0	5.0
185	6—9	100—199	Foreign enterprise	Manufacturing	4.0	4.0	4.0	4.0	4.0	4.0	4.0	4.0	4.0	4.0	4.0	4.0	4.0	4.0	4.0	4.0	4.0	4.0	4.0
186	6—9	£99	Other	Pharmaceuticals	4.0	5.0	5.0	4.0	4.0	3.0	4.0	4.0	5.0	4.0	4.0	5.0	4.0	4.0	5.0	5.0	4.0	5.0	4.0
187	10—19	500—999	Private enterprise	Manufacturing	5.0	5.0	5.0	5.0	5.0	5.0	5.0	5.0	5.0	5.0	5.0	5.0	5.0	5.0	5.0	5.0	5.0	5.0	5.0
188	³20	³1000	Foreign enterprise	Automobile industry	4.0	4.0	4.0	4.0	4.0	4.0	4.0	4.0	4.0	4.0	4.0	4.0	4.0	4.0	4.0	4.0	4.0	4.0	4.0
189	10—19	£99	Other	Pharmaceuticals	5.0	5.0	5.0	5.0	5.0	5.0	5.0	5.0	5.0	5.0	5.0	5.0	5.0	5.0	5.0	5.0	5.0	5.0	5.0
190	³20	£99	Sole proprietorship	Construction	5.0	5.0	5.0	5.0	5.0	5.0	3.0	3.0	5.0	5.0	5.0	5.0	5.0	5.0	5.0	5.0	5.0	5.0	5.0
191	10—19	100—199	Foreign enterprise	Automobile industry	3.0	3.0	3.0	1.0	3.0	3.0	3.0	3.0	3.0	3.0	3.0	3.0	3.0	5.0	4.0	4.0	3.0	2.0	2.0
192	³20	³1000	State-owned enterprise	Pharmaceuticals	5.0	5.0	5.0	3.0	5.0	5.0	5.0	5.0	5.0	5.0	5.0	5.0	5.0	5.0	5.0	5.0	5.0	5.0	5.0
193	10—19	³1000	Private enterprise	IT industry	5.0	5.0	5.0	5.0	5.0	5.0	5.0	5.0	5.0	5.0	5.0	5.0	5.0	5.0	5.0	5.0	5.0	5.0	5.0
194	³20	500—999	Private enterprise	Manufacturing	5.0	5.0	5.0	5.0	5.0	5.0	3.0	2.0	2.0	3.0	3.0	4.0	5.0	5.0	5.0	5.0	5.0	5.0	3.0
195	6—9	100—199	Private enterprise	Manufacturing	5.0	5.0	5.0	5.0	5.0	5.0	5.0	5.0	5.0	5.0	5.0	5.0	5.0	5.0	5.0	5.0	5.0	5.0	5.0
196	£5	£99	Private enterprise	Manufacturing	3.0	3.0	3.0	3.0	3.0	3.0	3.0	3.0	3.0	3.0	3.0	3.0	3.0	3.0	3.0	3.0	3.0	3.0	5.0
197	6—9	100—199	Foreign enterprise	Manufacturing	5.0	5.0	5.0	5.0	5.0	5.0	5.0	5.0	5.0	5.0	5.0	5.0	5.0	5.0	5.0	5.0	5.0	5.0	5.0
198	10—19	200—499	Private enterprise	Automobile industry	5.0	5.0	5.0	5.0	5.0	5.0	5.0	5.0	5.0	5.0	5.0	5.0	5.0	3.0	2.0	4.0	5.0	5.0	5.0
199	10—19	200—499	Private enterprise	Automobile industry	5.0	5.0	5.0	5.0	5.0	5.0	5.0	5.0	5.0	5.0	5.0	5.0	5.0	3.0	2.0	4.0	5.0	5.0	5.0
200	10—19	³1000	Private enterprise	Manufacturing	5.0	5.0	5.0	5.0	5.0	5.0	5.0	5.0	5.0	5.0	5.0	5.0	5.0	5.0	5.0	5.0	5.0	5.0	5.0
201	10—19	£99	Private enterprise	Manufacturing	5.0	5.0	5.0	5.0	5.0	5.0	5.0	5.0	5.0	5.0	5.0	5.0	5.0	4.0	5.0	5.0	5.0	5.0	5.0
202	£5	£99	Foreign enterprise	Manufacturing	5.0	5.0	5.0	5.0	5.0	5.0	5.0	5.0	5.0	5.0	5.0	5.0	5.0	5.0	5.0	5.0	5.0	5.0	5.0
203	10—19	³1000	Private enterprise	Manufacturing	5.0	5.0	5.0	5.0	5.0	5.0	3.0	3.0	5.0	4.0	4.0	3.0	5.0	5.0	5.0	5.0	5.0	5.0	5.0
204	£5	500—999	Private enterprise	IT industry	5.0	5.0	5.0	5.0	5.0	5.0	5.0	5.0	5.0	5.0	5.0	5.0	5.0	5.0	5.0	5.0	5.0	5.0	5.0
205	10—19	³1000	Private enterprise	Manufacturing	4.0	4.0	4.0	4.0	4.0	4.0	4.0	4.0	4.0	4.0	4.0	4.0	4.0	3.0	3.0	4.0	4.0	4.0	4.0
206	10—19	£99	State-owned enterprise	Pharmaceuticals	4.0	4.0	4.0	3.0	3.0	3.0	4.0	4.0	4.0	4.0	4.0	4.0	4.0	4.0	4.0	4.0	4.0	4.0	4.0
207	£5	£99	Sole proprietorship	Manufacturing	5.0	5.0	5.0	5.0	5.0	5.0	5.0	5.0	5.0	5.0	5.0	5.0	5.0	5.0	5.0	5.0	5.0	5.0	5.0
208	³20	³1000	Foreign enterprise	Manufacturing	5.0	5.0	5.0	5.0	4.0	3.0	5.0	5.0	5.0	5.0	5.0	5.0	5.0	5.0	5.0	5.0	4.0	4.0	5.0
209	³20	100—199	Private enterprise	Manufacturing	5.0	5.0	5.0	5.0	5.0	5.0	5.0	5.0	5.0	5.0	5.0	5.0	5.0	5.0	5.0	5.0	5.0	5.0	5.0
210	6—9	100—199	Private enterprise	Manufacturing	4.0	4.0	4.0	4.0	4.0	5.0	4.0	5.0	4.0	4.0	4.0	4.0	4.0	4.0	4.0	4.0	4.0	4.0	4.0
211	³20	³1000	State-owned enterprise	Manufacturing	5.0	5.0	5.0	5.0	5.0	5.0	4.0	4.0	4.0	4.0	5.0	5.0	5.0	5.0	5.0	5.0	5.0	5.0	5.0
212	10—19	³1000	Private enterprise	Manufacturing	5.0	5.0	5.0	4.0	4.0	4.0	5.0	5.0	5.0	5.0	5.0	5.0	5.0	5.0	5.0	5.0	5.0	4.0	4.0
213	£5	£99	Private enterprise	Manufacturing	5.0	5.0	5.0	5.0	5.0	5.0	2.0	2.0	3.0	4.0	5.0	5.0	5.0	2.0	2.0	4.0	5.0	5.0	4.0
214	£5	£99	Sole proprietorship	Manufacturing	5.0	5.0	5.0	5.0	5.0	5.0	5.0	5.0	5.0	5.0	5.0	5.0	5.0	1.0	1.0	1.0	1.0	1.0	1.0
215	£5	£99	Private enterprise	Pharmaceuticals	5.0	5.0	5.0	5.0	5.0	4.0	3.0	3.0	3.0	3.0	5.0	5.0	5.0	3.0	3.0	4.0	5.0	5.0	4.0
216	£5	£99	Private enterprise	IT industry	5.0	5.0	5.0	5.0	5.0	5.0	5.0	5.0	5.0	5.0	5.0	5.0	5.0	5.0	5.0	5.0	5.0	5.0	5.0
217	£5	£99	Private enterprise	Manufacturing	5.0	5.0	5.0	5.0	5.0	5.0	5.0	5.0	5.0	5.0	5.0	5.0	5.0	5.0	5.0	5.0	5.0	5.0	5.0
218	³20	£99	Private enterprise	Manufacturing	3.0	5.0	4.0	4.0	4.0	4.0	3.0	4.0	5.0	5.0	5.0	5.0	5.0	5.0	5.0	5.0	5.0	5.0	5.0
219	£5	£99	Private enterprise	Manufacturing	5.0	5.0	5.0	5.0	5.0	5.0	5.0	4.0	3.0	5.0	5.0	5.0	5.0	3.0	3.0	5.0	5.0	5.0	5.0
220	£5	£99	Private enterprise	Manufacturing	4.0	4.0	4.0	4.0	4.0	4.0	5.0	5.0	5.0	5.0	5.0	5.0	5.0	5.0	5.0	5.0	5.0	5.0	5.0
221	£5	£99	Other	Pharmaceuticals	3.0	3.0	4.0	2.0	2.0	2.0	3.0	2.0	2.0	4.0	3.0	3.0	4.0	2.0	2.0	3.0	3.0	5.0	4.0
222	£5	£99	Other	Manufacturing	3.0	3.0	3.0	3.0	3.0	3.0	3.0	3.0	3.0	3.0	3.0	3.0	3.0	2.0	2.0	3.0	3.0	3.0	3.0
223	10—19	£99	Sole proprietorship	Pharmaceuticals	5.0	5.0	5.0	5.0	5.0	5.0	5.0	5.0	5.0	5.0	5.0	5.0	5.0	5.0	5.0	5.0	5.0	5.0	5.0
224	³20	500—999	Other	Pharmaceuticals	5.0	5.0	5.0	5.0	5.0	5.0	5.0	5.0	5.0	5.0	5.0	5.0	5.0	5.0	5.0	5.0	5.0	5.0	5.0
225	10—19	100—199	Private enterprise	Manufacturing	4.0	4.0	3.0	3.0	3.0	3.0	3.0	3.0	4.0	3.0	3.0	3.0	3.0	3.0	3.0	3.0	3.0	3.0	4.0
226	£5	£99	Sole proprietorship	Pharmaceuticals	5.0	5.0	5.0	4.0	5.0	5.0	2.0	1.0	1.0	2.0	3.0	3.0	3.0	2.0	1.0	3.0	5.0	5.0	5.0
227	£5	£99	Private enterprise	IT industry	5.0	5.0	4.0	4.0	3.0	2.0	4.0	4.0	4.0	4.0	5.0	4.0	4.0	4.0	4.0	4.0	4.0	4.0	4.0
228	³20	200—499	State-owned enterprise	Commerce	5.0	5.0	5.0	5.0	5.0	5.0	5.0	5.0	5.0	5.0	5.0	5.0	5.0	5.0	5.0	5.0	5.0	5.0	5.0
229	£5	£99	Private enterprise	Manufacturing	5.0	5.0	4.0	5.0	5.0	5.0	5.0	5.0	5.0	5.0	5.0	5.0	5.0	5.0	5.0	5.0	5.0	5.0	5.0
230	10—19	500—999	Foreign enterprise	Pharmaceuticals	5.0	5.0	5.0	4.0	4.0	4.0	5.0	5.0	4.0	4.0	5.0	4.0	4.0	4.0	5.0	5.0	5.0	3.0	4.0
231	£5	100—199	Other	Pharmaceuticals	5.0	5.0	5.0	5.0	5.0	5.0	5.0	5.0	5.0	5.0	5.0	5.0	5.0	5.0	5.0	5.0	5.0	5.0	5.0
232	10—19	³1000	Private enterprise	Manufacturing	5.0	5.0	5.0	5.0	5.0	5.0	5.0	5.0	5.0	5.0	5.0	5.0	5.0	5.0	5.0	5.0	5.0	5.0	5.0
233	£5	£99	Sole proprietorship	Pharmaceuticals	1.0	1.0	1.0	1.0	1.0	1.0	1.0	1.0	1.0	1.0	1.0	1.0	1.0	1.0	1.0	1.0	1.0	1.0	1.0
234	6—9	£99	Private enterprise	Manufacturing	5.0	5.0	5.0	5.0	5.0	5.0	5.0	5.0	5.0	5.0	5.0	5.0	5.0	5.0	5.0	5.0	5.0	5.0	5.0
235	£5	£99	Private enterprise	Manufacturing	5.0	5.0	5.0	5.0	5.0	5.0	5.0	5.0	5.0	5.0	5.0	5.0	5.0	5.0	5.0	5.0	5.0	5.0	5.0
236	³20	³1000	Private enterprise	Commerce	5.0	5.0	5.0	3.0	4.0	4.0	5.0	4.0	4.0	5.0	5.0	5.0	5.0	5.0	5.0	5.0	4.0	2.0	2.0
237	£5	³1000	Private enterprise	Automobile industry	5.0	5.0	5.0	5.0	5.0	5.0	5.0	5.0	5.0	5.0	5.0	5.0	5.0	5.0	5.0	5.0	5.0	5.0	5.0
238	³20	£99	Private enterprise	Manufacturing	5.0	5.0	5.0	4.0	4.0	4.0	3.0	3.0	3.0	4.0	4.0	4.0	4.0	1.0	1.0	3.0	4.0	1.0	1.0
239	³20	³1000	Private enterprise	Pharmaceuticals	5.0	5.0	5.0	5.0	5.0	4.0	5.0	5.0	5.0	5.0	5.0	5.0	5.0	3.0	5.0	5.0	5.0	2.0	2.0
240	³20	£99	Private enterprise	Commerce	5.0	5.0	5.0	5.0	5.0	5.0	5.0	5.0	5.0	5.0	5.0	5.0	5.0	5.0	5.0	5.0	5.0	5.0	5.0
241	6—9	100—199	Private enterprise	Manufacturing	5.0	5.0	5.0	5.0	5.0	5.0	5.0	5.0	5.0	5.0	5.0	5.0	5.0	5.0	5.0	5.0	5.0	5.0	5.0
242	£5	£99	Private enterprise	Manufacturing	5.0	5.0	5.0	5.0	5.0	5.0	5.0	5.0	5.0	5.0	5.0	5.0	5.0	5.0	5.0	5.0	5.0	5.0	5.0
243	10—19	£99	Sole proprietorship	Pharmaceuticals	5.0	5.0	5.0	5.0	5.0	5.0	5.0	5.0	5.0	5.0	5.0	5.0	5.0	5.0	5.0	5.0	5.0	5.0	5.0
244	³20	200—499	State-owned enterprise	Manufacturing	5.0	5.0	5.0	5.0	5.0	5.0	5.0	5.0	4.0	5.0	5.0	5.0	5.0	5.0	5.0	5.0	5.0	5.0	3.0
245	£5	£99	State-owned enterprise	IT industry	5.0	5.0	5.0	3.0	3.0	3.0	3.0	3.0	3.0	4.0	3.0	4.0	4.0	5.0	5.0	5.0	5.0	5.0	5.0
246	6—9	£99	Sole proprietorship	Commerce	5.0	5.0	5.0	5.0	5.0	5.0	3.0	3.0	5.0	5.0	5.0	5.0	5.0	5.0	5.0	5.0	5.0	3.0	3.0
247	£5	£99	Sole proprietorship	Pharmaceuticals	5.0	5.0	5.0	5.0	5.0	5.0	3.0	5.0	5.0	5.0	5.0	5.0	5.0	2.0	2.0	5.0	5.0	5.0	5.0
248	£5	£99	Sole proprietorship	Pharmaceuticals	3.0	3.0	3.0	3.0	3.0	3.0	2.0	3.0	3.0	3.0	3.0	3.0	3.0	3.0	3.0	3.0	3.0	3.0	3.0
249	£5	£99	Sole proprietorship	Pharmaceuticals	3.0	4.0	5.0	4.0	4.0	4.0	4.0	4.0	4.0	4.0	4.0	5.0	5.0	5.0	4.0	5.0	5.0	5.0	5.0
250	³20	³1000	Foreign enterprise	Pharmaceuticals	1.0	1.0	1.0	1.0	1.0	1.0	1.0	1.0	1.0	1.0	1.0	1.0	1.0	1.0	1.0	1.0	5.0	3.0	1.0
